# Supplementary material for: VEGF-Targeted Multispectral Optoacoustic Tomography and Fluorescence Molecular Imaging in Human Carotid Atherosclerotic Plaques
Source: Diagnostics (Basel). 2021 Jul 7;11(7):1227. doi: 10.3390/diagnostics11071227 (PMC8305003; doi:10.3390/diagnostics11071227)
Supplement: Supplementary file 1 [file diagnostics-11-01227-s001.zip]

Archive with 1 entries (1 files):
- diagnostics-1256034-supplementary.pdf
